# Supplementary material for: Learning curve estimation and insertion depth in Veress needle insertion using a conventional Veress needle and the VeressPlus™ needle
Source: Surg Endosc. 2025 Oct 9;40(1):247–54. doi: 10.1007/s00464-025-12273-4 (PMC12823718; doi:10.1007/s00464-025-12273-4)
Supplement: Supplementary file 1 — Supplementary file1 (XLSX 69 KB) [file 464_2025_12273_MOESM1_ESM.xlsx]

## Sheet: Learning curve VeressPLUS
ASC	insertion depth [cm]
Label	Participant 1	STD-Ref	Participant 2	STD-Ref	Participant 3	STD-Ref	Participant 4	STD-Ref	Participant 5	STD-Ref	Participant 6	STD-Ref	Participant 7	STD-Ref	Participant 8	STD-Ref	Participant 9	STD-Ref	Participant 10	STD-Ref	Participant 11	STD-Ref	Participant 12	STD-Ref	Participant 13	STD-Ref
Needle	Male		Male		Female		Female		Female		Female		Male		Male		Male		Female		Female		male
	insertion depth		insertion depth		insertion depth		insertion depth		insertion depth		insertion depth		insertion depth		insertion depth		insertion depth		insertion depth		insertion depth		insertion depth		insertion depth			avarage	SD	Trial
Repetition 1	1	n.a	1	n.a	1	n.a	1	n.a	1	n.a	1	n.a	1	n.a	1	n.a	1	n.a	1	n.a	1	n.a	1	n.a	1	n.a		1	0	1
Repetition 2	1	n.a	1	n.a	1	n.a	1	n.a	1	n.a	1	n.a	1	n.a	1	n.a	1	n.a	1	n.a	1	n.a	1	n.a	1	n.a		1	0	2
Repetition 3	1	n.a	1	n.a	1	n.a	1	n.a	1	n.a	1	n.a	1	n.a	1	n.a	1	n.a	1	n.a	1	n.a	1	n.a	1	n.a		1	0	3
Repetition 4	1	n.a	1	n.a	1	n.a	1	n.a	1	n.a	1	n.a	1	n.a	1	n.a	1	n.a	1	n.a	1	n.a	1	n.a	1	n.a		1	0	4
Repetition 5	1	0	1	0	1	0	1	0	1	0	4	1.34164	1	0	1	0	1	0	1	0	1	0	1	0	1	0		1.23077	0.83205	5
Repetition 6	1	0	1	0	1	0	1	0	1	0	1	1.34164	1	0	1	0	1	0	1	0	1	0	1	0	1	0		1	0	6
Repetition 7	1	0	1	0	1	0	1	0	1	0	1	1.34164	1	0	1	0	2	0.447214	1	0	1	0	1	0	1	0		1.07692	0.27735	7
Repetition 8	1	0	2	0.447214	1	0	1	0	1	0	1	1.34164	1	0	1	0	1	0.447214	1	0	1	0	1	0	1	0		1.07692	0.27735	8
Repetition 9		n.a		n.a		n.a		n.a		n.a		n.a		n.a		n.a		n.a		n.a		n.a		n.a		n.a	mean	1.04808	0.173344
Repetition 10		n.a		n.a		n.a		n.a		n.a		n.a		n.a		n.a		n.a		n.a		n.a		n.a		n.a	SD	0.943269	0.156009
Repetition 11		n.a		n.a		n.a		n.a		n.a		n.a		n.a		n.a		n.a		n.a		n.a		n.a		n.a
Repetition 12		n.a		n.a		n.a		n.a		n.a		n.a		n.a		n.a		n.a		n.a		n.a		n.a		n.a
Repetition 13		n.a		n.a		n.a		n.a		n.a		n.a		n.a		n.a		n.a		n.a		n.a		n.a		n.a
Repetition 14		n.a		n.a		n.a		n.a		n.a		n.a		n.a		n.a		n.a		n.a		n.a		n.a		n.a
Repetition 15		n.a		n.a		n.a		n.a		n.a		n.a		n.a		n.a		n.a		n.a		n.a		n.a		n.a
Repetition 16		n.a		n.a		n.a		n.a		n.a		n.a		n.a		n.a		n.a		n.a		n.a		n.a		n.a
Repetition 17		n.a		n.a		n.a		n.a		n.a		n.a		n.a		n.a		n.a		n.a		n.a		n.a		n.a
Repetition 18		n.a		n.a		n.a		n.a		n.a		n.a		n.a		n.a		n.a		n.a		n.a		n.a		n.a
Repetition 19		n.a		n.a		n.a		n.a		n.a		n.a		n.a		n.a		n.a		n.a		n.a		n.a		n.a
Repetition 20		n.a		n.a		n.a		n.a		n.a		n.a	z	n.a		n.a		n.a		n.a		n.a		n.a		n.a
Repetition 21		n.a		n.a		n.a		n.a		n.a		n.a		n.a		n.a		n.a		n.a		n.a		n.a		n.a
Repetition 22		n.a		n.a		n.a		n.a		n.a		n.a		n.a		n.a		n.a		n.a		n.a		n.a		n.a
Repetition 23		n.a		n.a		n.a		n.a		n.a		n.a		n.a		n.a		n.a		n.a		n.a		n.a		n.a
Repetition 24		n.a		n.a		n.a		n.a		n.a		n.a		n.a		n.a		n.a		n.a		n.a		n.a		n.a
Repetition 25		n.a		n.a		n.a		n.a		n.a		n.a		n.a		n.a		n.a		n.a		n.a		n.a		n.a
Repetition 26		n.a		n.a		n.a		n.a		n.a		n.a		n.a		n.a		n.a		n.a		n.a		n.a		n.a
Repetition 27		n.a		n.a		n.a		n.a		n.a		n.a		n.a		n.a		n.a		n.a		n.a		n.a		n.a
Repetition 28		n.a		n.a		n.a		n.a		n.a		n.a		n.a		n.a		n.a		n.a		n.a		n.a		n.a
Repetition 29		n.a		n.a		n.a		n.a		n.a		n.a		n.a		n.a		n.a		n.a		n.a		n.a		n.a
Repetition 30		n.a		n.a		n.a		n.a		n.a		n.a		n.a		n.a		n.a		n.a		n.a		n.a		n.a
Use:	Stop measurements as soona s the STDV ref cell turns green
protocoll :	6 students start using the veress in a series of pre cut abdomen (till Fascia)
	when 4 green are reached study stops
	pressure 6
insertion depth	[rings on shaft]
	Participant 1
Trial	insertion depth	SD (previous 4)
1	7	n.a
2	3	n.a
3	7	n.a
4	2	n.a
5	6	2.34521
6	3	2.16795
7	2	2.34521
8	3	1.64317
9	1	1.87083
10	3	0.894427
11	2	0.83666
12	…	n.a

## Sheet: Learning curve Traditional VN
ASC	insertion depth [cm]		female		female		female		female		female		male		male		male		female		female		female		male
Label	Participant 1	STD-Ref	Participant 2	STD-Ref	Participant 3	STD-Ref	Participant 4	STD-Ref	Participant 5	STD-Ref	Participant 6	STD-Ref	Participant 7	STD-Ref	Participant 8	STD-Ref	Participant 9	STD-Ref	Participant 10	STD-Ref	Participant 11	STD-Ref	Participant 12	STD-Ref	Participant 13	STD-Ref
Needle		L		L		L
	insertion depth		insertion depth		insertion depth		insertion depth		insertion depth		insertion depth		insertion depth		insertion depth		insertion depth		insertion depth		insertion depth		insertion depth		insertion depth			avarage	SD	Trial
Repetition 1	3	n.a	2	n.a	4	n.a	4	n.a	2	n.a	2	n.a	4	n.a	2	n.a	3	n.a	4	n.a	3	n.a	2	n.a	5	n.a		3.07692	1.03775	1
Repetition 2	5	n.a	2	n.a	4	n.a	4	n.a	2	n.a	1	n.a	2	n.a	4	n.a	3	n.a	3	n.a	3	n.a	3	n.a	4	n.a		3.07692	1.11516	2
Repetition 3	3	n.a	3	n.a	4	n.a	4	n.a	2	n.a	2	n.a	6	n.a	4	n.a	4	n.a	7	n.a	2	n.a	2	n.a	2	n.a		3.46154	1.61325	3
Repetition 4	2	n.a	2	n.a	5	n.a	3	n.a	1	n.a	2	n.a	4	n.a	6	n.a	3	n.a	7	n.a	2	n.a	3	n.a	3	n.a		3.30769	1.75046	4
Repetition 5	3	1.09545	2	0.447214	5	0.547723	3	0.547723	1	0.547723	2	0.447214	3	1.48324	2	1.67332	2	0.707107	8	2.16795	1	0.83666	3	0.547723	5	1.30384		3.07692	1.93484	5
Repetition 6	3	1.09545	1	0.707107	3	0.83666	4	0.547723	1	0.547723	2	0.447214	4	1.48324	6	1.67332	2	0.83666	7	1.94936	1	0.83666	3	0.447214	5	1.30384		3.23077	1.92154	6
Repetition 7	3	0.447214	1	0.83666	4	0.83666	3	0.547723	1	0.447214	1	0.447214	1	1.81659	8	2.28035	1	1.14018	5	1.09545	1	0.547723	2	0.547723	1	1.78885		2.46154	2.14536	7
Repetition 8	3	0.447214	1	0.547723	3	1	3	0.447214	2	0.447214	1	0.547723	3	1.22474	4	2.28035	1	0.83666	5	1.34164	2	0.547723	3	0.447214	2	1.78885		2.53846	1.19829	8
Repetition 9		n.a		n.a		n.a		n.a		n.a		n.a		n.a	5	2.23607		n.a	6	1.30384		n.a		n.a		n.a		5.5	0.707107	9
Repetition 10		n.a		n.a		n.a		n.a		n.a		n.a		n.a	8	1.78885		n.a		n.a		n.a		n.a		n.a		8	#DIV/0!	10
Repetition 11		n.a		n.a		n.a		n.a		n.a		n.a		n.a	7	1.81659		n.a		n.a		n.a		n.a		n.a		7	#DIV/0!	11
Repetition 12		n.a		n.a		n.a		n.a		n.a		n.a		n.a	6	1.58114		n.a		n.a		n.a		n.a		n.a		6	#DIV/0!	12
Repetition 13		n.a		n.a		n.a		n.a		n.a		n.a		n.a	7	1.14018		n.a		n.a		n.a		n.a		n.a		7	#DIV/0!	13
Repetition 14		n.a		n.a		n.a		n.a		n.a		n.a		n.a		n.a		n.a		n.a		n.a		n.a		n.a	mean	3.02885	1.58958
Repetition 15		n.a		n.a		n.a		n.a		n.a		n.a		n.a		n.a		n.a		n.a		n.a		n.a		n.a	SD	19.1442	7.9479
Repetition 16		n.a		n.a		n.a		n.a		n.a		n.a		n.a		n.a		n.a		n.a		n.a		n.a		n.a
Repetition 17		n.a		n.a		n.a		n.a		n.a		n.a		n.a		n.a		n.a		n.a		n.a		n.a		n.a
Repetition 18		n.a		n.a		n.a		n.a		n.a		n.a		n.a		n.a		n.a		n.a		n.a		n.a		n.a
Repetition 19		n.a		n.a		n.a		n.a		n.a		n.a		n.a		n.a		n.a		n.a		n.a		n.a		n.a
Repetition 20		n.a		n.a		n.a		n.a		n.a		n.a	z	n.a		n.a		n.a		n.a		n.a		n.a		n.a
Repetition 21		n.a		n.a		n.a		n.a		n.a		n.a		n.a		n.a		n.a		n.a		n.a		n.a		n.a
Repetition 22		n.a		n.a		n.a		n.a		n.a		n.a		n.a		n.a		n.a		n.a		n.a		n.a		n.a
Repetition 23		n.a		n.a		n.a		n.a		n.a		n.a		n.a		n.a		n.a		n.a		n.a		n.a		n.a
Repetition 24		n.a		n.a		n.a		n.a		n.a		n.a		n.a		n.a		n.a		n.a		n.a		n.a		n.a
Repetition 25		n.a		n.a		n.a		n.a		n.a		n.a		n.a		n.a		n.a		n.a		n.a		n.a		n.a
Repetition 26		n.a		n.a		n.a		n.a		n.a		n.a		n.a		n.a		n.a		n.a		n.a		n.a		n.a
Repetition 27		n.a		n.a		n.a		n.a		n.a		n.a		n.a		n.a		n.a		n.a		n.a		n.a		n.a
Repetition 28		n.a		n.a		n.a		n.a		n.a		n.a		n.a		n.a		n.a		n.a		n.a		n.a		n.a
Repetition 29		n.a		n.a		n.a		n.a		n.a		n.a		n.a		n.a		n.a		n.a		n.a		n.a		n.a
Repetition 30		n.a		n.a		n.a		n.a		n.a		n.a		n.a		n.a		n.a		n.a		n.a		n.a		n.a
comments		3 vingers on wall, no fist		fist on wall		3 vingers 0n wall no fist		side of hand on wall		4 finger in fist on the wall		floating		floating		floating		3 and 2 finger support no fist		1 finger touched		3 vingers 0n wall no fist		2 vingers 0n wall no fist		2 vingers 0n wall no fist
Use:	Stop measurements as soona s the STDV ref cell turns green
protocoll :	6 students start using the veress in a series of pre cut abdomen (till Fascia)
	when 4 green are reached study stops						13	10
	pressure 6						100	76.9231
insertion depth	[rings on shaft]
	Participant 1
Trial	insertion depth	SD (previous 4)
1	7	n.a
2	3	n.a
3	7	n.a
4	2	n.a
5	6	2.34521
6	3	2.16795
7	2	2.34521
8	3	1.64317
9	1	1.87083
10	3	0.894427
11	2	0.83666
12	…	n.a

## Sheet: basic statistics
	significance difference between groups at trial 8								significance difference between groups all data trial 1-8
participant	veress+ [marks]	Veress [marks]	VN+ [mm]	VNc [mm]				trial	veress+ [mean marks]	Veress [mean marks]	VN+ [mean mm]	VNc [mean mm]
1	1	3	5	15				1	1	3.07692	5	15.3846
2	2	1	10	5				2	1	3.07692	5	15.3846
3	1	3	5	15				3	1	3.46154	5	17.3077
4	1	3	5	15				4	1	3.30769	5	16.5385
5	1	2	5	10				5	1.25	3.07692	6.25	15.3846
6	1	1	5	5				6	1	3.23077	5	16.1538
7	1	3	5	15				7	1.08333	2.46154	5.41667	12.3077
8	1	4	5	20				8	1.08333	2.53846	5.41667	12.6923
9	1	1	5	5
10	1	5	5	25											`
11	1	2	5	10
12	1	3	5	15
13	1	2	5	10
		T test	0.00188728	paired T test equal distrubution and sample size						T test	3.81556e-07	paired T test unequal distrubution
		mean	5.38462	12.6923						mean	5.26042	15.1442
		SD	1.38675	5.99145						SD	0.441942	1.76777
		diffrence means	7.30769							diffrence means	9.88381
																	`
